# Supplementary material for: Physical and chemical characterization of experimental newly formulated polymer infiltrated lithium disilicate ceramic network versus polymer infiltrated feldspathic ceramic network (an in-vitro study)
Source: BMC Oral Health. 2025 Jun 5;25:918. doi: 10.1186/s12903-025-06134-8 (PMC12142892; doi:10.1186/s12903-025-06134-8)
Supplement: Supplementary file 1 — Supplementary Material 1. [file 12903_2025_6134_MOESM1_ESM.xlsx]

## Sheet: Sheet1
	Enamic	PILN-25	PILN-20
	184.015	222.746	263.195
	332.122	229.343	246.833
	160.22	253.947	248.965
	218.053	235.942	252.982
	237.534	261.526	267.65
	193.825	246.669	250.016
	220.517	218.609	355.563
	222.898	242.969	265.49
	227.793	226.834	289.892
	221.514	216.509	271.915
average	221.849	235.509	271.25
